# Supplementary material for: Peptidomics as a Tool to Assess the Cleavage of Wine Haze Proteins by Peptidases from Drosophila suzukii Larvae
Source: Biomolecules. 2023 Feb 28;13(3):451. doi: 10.3390/biom13030451 (PMC10046487; doi:10.3390/biom13030451)
Supplement: Supplementary file 1 [file biomolecules-13-00451-s001.zip]

Archive with 3 entries (3 files):
- supplementary_data_1.xlsx
- supplementary_data_2.xlsx
- supplementary_information.pdf
