# Supplementary material for: Peptidomics as a Tool to Assess the Cleavage of Wine Haze Proteins by Peptidases from Drosophila suzukii Larvae
Source: Biomolecules. 2023 Feb 28;13(3):451. doi: 10.3390/biom13030451 (PMC10046487; doi:10.3390/biom13030451)
Supplement: Supplementary file 1 [file biomolecules-13-00451-s001.zip › supplementary_data_1.xlsx]

## Sheet: AEXc
AEX
Shotgun Analysis by Proteome Discovery
Data Base Drosophila suzukii (NCBI)
Accession		Description	Coverage [%]	# Peptides	# Unique Peptides	MW [kDa]
XP_016943864.1		PREDICTED: glutamyl aminopeptidase-like [Drosophila suzukii]	4	3	3	88.4
XP_016923550.2		PREDICTED: caspase-3 [Drosophila suzukii]	4	1	1	35.1
XP_016935991.1		PREDICTED: aminopeptidase N [Drosophila suzukii]	1	1	1	108.5
XP_016930621.1		PREDICTED: trypsin-7 [Drosophila suzukii]	4	1	1	29.5
		Peptides
		PREDICTED: glutamyl aminopeptidase-like [Drosophila suzukii]
		[R].QAFPCFDEPALK.[A]
		[K].YNIEWLAR.[N]
		[K].WWNDLWLNEGFAR.[F]
		PREDICTED: caspase-3 [Drosophila suzukii]
		[R].TYDDLTFSDINDK.[L]
		PREDICTED: aminopeptidase N [Drosophila suzukii]
		[K].QLIDPIFNK.[I]
		PREDICTED: trypsin-7 [Drosophila suzukii]
		[R].EWLEETIEANK.[D]
AEX
Shotgun Analysis by Byonic (Protein Dynamics)
Data Base: Drosophila suzukii (Uniprot)
Acession (NCBI)	ID (UniProt)	Description							# of spectra	# of unique peptides	Coverage %
XP_016943864.1	A0A6J0G8H3	>tr|A0A6J0G8H3|A0A6J0G8H3_DROSZ Aminopeptidase OS=Drosophila suzukii OX=28584 GN=LOC108020251 PE=3 SV=1							9	4	6.15
XP_016943864.1	A0A6J0G8E5	>tr|A0A6J0G8E5|A0A6J0G8E5_DROSZ Aminopeptidase OS=Drosophila suzukii OX=28584 GN=LOC108020225 PE=3 SV=1							3	2	2.43
XP_016941450.2	A0A6J0FYH5	>tr|A0A6J0FYH5|A0A6J0FYH5_DROSZ xaa-Pro dipeptidase OS=Drosophila suzukii OX=28584 GN=LOC108018404 PE=3 SV=1							1	1	2.47
XP_016934104.1	A0A6J0GBY3	>tr|A0A6J0GBY3|A0A6J0GBY3_DROSZ serine proteases 1/2-like OS=Drosophila suzukii OX=28584 GN=LOC108021082 PE=4 SV=1							1	1	3.49
XP_016943864.1	A0A6J0G0N7	>tr|A0A6J0G0N7|A0A6J0G0N7_DROSZ aminopeptidase Ey-like OS=Drosophila suzukii OX=28584 GN=LOC108020224 PE=4 SV=1							2	1	0
XP_016935480.1	A0A6J0FH47	>tr|A0A6J0FH47|A0A6J0FH47_DROSZ LOW QUALITY PROTEIN: venom serine protease Bi-VSP-like OS=Drosophila suzukii OX=28584 GN=LOC108013976 PE=4 SV=1							2	1	0
XP_016924069.1	A0A6J0EMA9	>tr|A0A6J0EMA9|A0A6J0EMA9_DROSZ chymotrypsin-1 OS=Drosophila suzukii OX=28584 GN=LOC108005342 PE=4 SV=1							1	1	0
	Peptides
	Peptide < ProteinMetrics Confidential >	Observed m/z	z	Observed (M+H)	# of unique peptides	Protein Name
	K.VPYPLTK.L	409.244	2	817.481	4	>tr|A0A6J0G8H3|A0A6J0G8H3_DROSZ Aminopeptidase OS=Drosophila suzukii OX=28584 GN=LOC108020251 PE=3 SV=1
	K.WWNDLWLNEGFAR.F	853.906	2	1706.8	4	>tr|A0A6J0G8H3|A0A6J0G8H3_DROSZ Aminopeptidase OS=Drosophila suzukii OX=28584 GN=LOC108020251 PE=3 SV=2
	R.FLSNPASYDEAPSDSEYGYR.W	1134.49	2	2267.97	4	>tr|A0A6J0G8H3|A0A6J0G8H3_DROSZ Aminopeptidase OS=Drosophila suzukii OX=28584 GN=LOC108020251 PE=3 SV=3
	K.YNIEWLAR.N	532.779	2	1064.55	4	>tr|A0A6J0G8H3|A0A6J0G8H3_DROSZ Aminopeptidase OS=Drosophila suzukii OX=28584 GN=LOC108020251 PE=3 SV=4
	R.YINWAWDESNVR.R	776.861	2	1552.72	2	>tr|A0A6J0G8H3|A0A6J0G8H3_DROSZ Aminopeptidase OS=Drosophila suzukii OX=28584 GN=LOC108020251 PE=3 SV=5
	R.LIPTITAR.F	442.781	2	884.556	2	>tr|A0A6J0G8H3|A0A6J0G8H3_DROSZ Aminopeptidase OS=Drosophila suzukii OX=28584 GN=LOC108020251 PE=3 SV=6
	K.SLYNTDVDYVFR.Q	746.358	2	1491.71	1	>tr|A0A6J0G8H3|A0A6J0G8H3_DROSZ Aminopeptidase OS=Drosophila suzukii OX=28584 GN=LOC108020251 PE=3 SV=7
	K.VELPSYNDR.Y	546.77	2	1092.53	1	>tr|A0A6J0G8H3|A0A6J0G8H3_DROSZ Aminopeptidase OS=Drosophila suzukii OX=28584 GN=LOC108020251 PE=3 SV=8
	R.LPTELTPIK.Y	506.307	2	1011.61	1	>tr|A0A6J0G8H3|A0A6J0G8H3_DROSZ Aminopeptidase OS=Drosophila suzukii OX=28584 GN=LOC108020251 PE=3 SV=9
	K.FLQQDFVGMNPFVAGWGAVK.H	1106.05	2	2211.1	1	>tr|A0A6J0G8H3|A0A6J0G8H3_DROSZ Aminopeptidase OS=Drosophila suzukii OX=28584 GN=LOC108020251 PE=3 SV=10
	R.ILGGEDVEQGEYPWSASVR.Y	1046.5	2	2091.99	1	>tr|A0A6J0G8H3|A0A6J0G8H3_DROSZ Aminopeptidase OS=Drosophila suzukii OX=28584 GN=LOC108020251 PE=3 SV=11

## Sheet: SEC
SEC
Shotgun Analysis by Proteome Discovery
Data Base Drosophila suzukii (NCBI)
Accession (NCBI)		Description	Coverage [%]	# Peptides	# Unique Peptides	MW [kDa]
XP_016943864.1		PREDICTED: glutamyl aminopeptidase-like [Drosophila suzukii]	4	3	3	88.4
		Peptides
		PREDICTED: glutamyl aminopeptidase-like [Drosophila suzukii]
		[R].QAFPCFDEPALK.[A]
		[K].YNIEWLAR.[N]
		[K].WWNDLWLNEGFAR.[F]
SEC
Shotgun Analysis by Byonic (Protein Dynamics)
Data Base Drosophila suzukii (Uniprot)
Accession (NCBI)	ID (UniProt)	Description				# of spectra	# of unique peptides	Coverage %
XP_016943864.1	A0A6J0G8H3	>tr|A0A6J0G8H3|A0A6J0G8H3_DROSZ Aminopeptidase OS=Drosophila suzukii OX=28584 GN=LOC108020251 PE=3 SV=1				4	2	2.69
XP_016923550.1	A0A6J0EIH5	>tr|A0A6J0EIH5|A0A6J0EIH5_DROSZ caspase-3 OS=Drosophila suzukii OX=28584 GN=LOC108004957 PE=3 SV=1				1	1	4.22
XP_016941450.2	A0A6J0FYH5	>tr|A0A6J0FYH5|A0A6J0FYH5_DROSZ xaa-Pro dipeptidase OS=Drosophila suzukii OX=28584 GN=LOC108018404 PE=3 SV=1				1	1	2.47
XP_016940780.1	A0A6J0FWL4	>tr|A0A6J0FWL4|A0A6J0FWL4_DROSZ serine protease 42-like OS=Drosophila suzukii OX=28584 GN=LOC108017974 PE=4 SV=1				5	2	3.99
XP_016930772.1	A0A6J0F089	>tr|A0A6J0F089|A0A6J0F089_DROSZ gamma-glutamyltranspeptidase 1 OS=Drosophila suzukii OX=28584 GN=LOC108010424 PE=4 SV=1				5	3	4.15
XP_016935991.1	A0A6J0FJF2	>tr|A0A6J0FJF2|A0A6J0FJF2_DROSZ Aminopeptidase OS=Drosophila suzukii OX=28584 GN=LOC108014395 PE=3 SV=1				1	1	0.94
XP_016934104.1	A0A6J0GBY3	>tr|A0A6J0GBY3|A0A6J0GBY3_DROSZ serine proteases 1/2-like OS=Drosophila suzukii OX=28584 GN=LOC108021082 PE=4 SV=1				3	1	3.49
XP_016934104.1	A0A6J0FFP1	>tr|A0A6J0FFP1|A0A6J0FFP1_DROSZ serine proteases 1/2 OS=Drosophila suzukii OX=28584 GN=LOC108013025 PE=4 SV=1				6	2	6.55
XP_016925042.1	A0A6J0EH24	>tr|A0A6J0EH24|A0A6J0EH24_DROSZ Dipeptidyl peptidase 3 OS=Drosophila suzukii OX=28584 GN=LOC108006107 PE=3 SV=1				7	2	2.07
XP_016943011.1	A0A6J0G6D9	>tr|A0A6J0G6D9|A0A6J0G6D9_DROSZ cathepsin L1 OS=Drosophila suzukii OX=28584 GN=LOC108019639 PE=3 SV=1				1	1	3.12
		Peptide < ProteinMetrics Confidential >	Observed m/z	# of unique peptides	Protein Name
		R.TYDDLTFSDINDK.L	773.847	1	>tr|A0A6J0EIH5|A0A6J0EIH5_DROSZ caspase-3 OS=Drosophila suzukii OX=28584 GN=LOC108004957 PE=3 SV=1
		K.SLYNTDVDYVFR.Q	746.359	1	>tr|A0A6J0FYH5|A0A6J0FYH5_DROSZ xaa-Pro dipeptidase OS=Drosophila suzukii OX=28584 GN=LOC108018404 PE=3 SV=1
		K.DGEYQVILK.K	532.785	2	>tr|A0A6J0FWL4|A0A6J0FWL4_DROSZ serine protease 42-like OS=Drosophila suzukii OX=28584 GN=LOC108017974 PE=4 SV=1
		K.LWNIDPK.Y	443.244	2	>tr|A0A6J0FWL4|A0A6J0FWL4_DROSZ serine protease 42-like OS=Drosophila suzukii OX=28584 GN=LOC108017974 PE=4 SV=1
		R.YGILPWK.R	438.752	3	>tr|A0A6J0F089|A0A6J0F089_DROSZ gamma-glutamyltranspeptidase 1 OS=Drosophila suzukii OX=28584 GN=LOC108010424 PE=4 SV=1
		R.LFEPSIK.L	417.241	3	>tr|A0A6J0F089|A0A6J0F089_DROSZ gamma-glutamyltranspeptidase 1 OS=Drosophila suzukii OX=28584 GN=LOC108010424 PE=4 SV=1
		K.EIYDGGETGR.K	548.749	3	>tr|A0A6J0F089|A0A6J0F089_DROSZ gamma-glutamyltranspeptidase 1 OS=Drosophila suzukii OX=28584 GN=LOC108010424 PE=4 SV=1
		R.EAVPNELK.A	450.244	4	>tr|A0A6J0FMY4|A0A6J0FMY4_DROSZ putative aminopeptidase W07G4.4 OS=Drosophila suzukii OX=28584 GN=LOC108015633 PE=4 SV=1
		K.AIFDEHR.S	444.221	4	>tr|A0A6J0FMY4|A0A6J0FMY4_DROSZ putative aminopeptidase W07G4.4 OS=Drosophila suzukii OX=28584 GN=LOC108015633 PE=4 SV=1
		R.DIGVGDPER.M	479.235	4	>tr|A0A6J0FMY4|A0A6J0FMY4_DROSZ putative aminopeptidase W07G4.4 OS=Drosophila suzukii OX=28584 GN=LOC108015633 PE=4 SV=1
		K.LNVNVISDSK.V	544.801	4	>tr|A0A6J0FMY4|A0A6J0FMY4_DROSZ putative aminopeptidase W07G4.4 OS=Drosophila suzukii OX=28584 GN=LOC108015633 PE=4 SV=1
		K.VELPSYNDR.Y	546.769	1	>tr|A0A6J0GBY3|A0A6J0GBY3_DROSZ serine proteases 1/2-like OS=Drosophila suzukii OX=28584 GN=LOC108021082 PE=4 SV=1
		R.DLPAVTSIEGR.I	579.313	2	>tr|A0A6J0FFP1|A0A6J0FFP1_DROSZ serine proteases 1/2 OS=Drosophila suzukii OX=28584 GN=LOC108013025 PE=4 SV=1
		R.NDISLIK.T	401.736	2	>tr|A0A6J0FFP1|A0A6J0FFP1_DROSZ serine proteases 1/2 OS=Drosophila suzukii OX=28584 GN=LOC108013025 PE=4 SV=1
		K.IFDK.V	522.291	2	>tr|A0A6J0EH24|A0A6J0EH24_DROSZ Dipeptidyl peptidase 3 OS=Drosophila suzukii OX=28584 GN=LOC108006107 PE=3 SV=1
		K.VLLEAGEGLVK.V	564.337	2	>tr|A0A6J0EH24|A0A6J0EH24_DROSZ Dipeptidyl peptidase 3 OS=Drosophila suzukii OX=28584 GN=LOC108006107 PE=3 SV=1
		K.FLQQDFVGMNPFVAGWGAVK.H	1106.05	1	>tr|A0A6J0FH47|A0A6J0FH47_DROSZ LOW QUALITY PROTEIN: venom serine protease Bi-VSP-like OS=Drosophila suzukii OX=28584 GN=LOC108013976 PE=4 SV=1
		R.LGVNPLADMTR.K	593.818	1	>tr|A0A6J0G6D9|A0A6J0G6D9_DROSZ cathepsin L1 OS=Drosophila suzukii OX=28584 GN=LOC108019639 PE=3 SV=1
