# Supplementary material for: Peptidomics as a Tool to Assess the Cleavage of Wine Haze Proteins by Peptidases from Drosophila suzukii Larvae
Source: Biomolecules. 2023 Feb 28;13(3):451. doi: 10.3390/biom13030451 (PMC10046487; doi:10.3390/biom13030451)
Supplement: Supplementary file 1 [file biomolecules-13-00451-s001.zip › supplementary_data_2.xlsx]

## Sheet: RNA concentrations
26 Grad			18 Grad
Name	260/280	ng/µL	Name	260/280	ng/µL
female_26_1	2.232	360.32	female_18_1	2.294	321.2
female_26_2	2.295	415.68	female_18_2	2.287	314.48
female_26_3	2.321	242.88	female_18_3	2.334	375.28
male_26_1	2.262	130.32	male_18_1	2.213	158.64
male_26_2	2.233	151.52	male_18_2	2.209	144.88
male_26_3	2.185	126.56	male_18_3	2.269	126.88
L3_26_1	2.228	221.52	L3_18_1	2.216	262.32
L3_26_2	2.233	359.36	L3_18_2	2.185	248.4
L3_26_3	2.203	272.8	L3_18_3	2.206	279.2
KL424	Kwang-Zin Lee	KL424_XP_016943864.1_qPCR_f	TGTGCATCATTGTGTCCGAC	20	Sigma	qPCR	KL425	141	58	D. suzukii	glutamyl aminopeptidase-like	DS10_00009643
KL425	Kwang-Zin Lee	KL425_XP_016943864.1_qPCR_r	TCGATCTGATGGGAAGTGGC	20	Sigma	qPCR	KL424	141	59	D. suzukii	glutamyl aminopeptidase-like	DS10_00009643
KL426	Kwang-Zin Lee	KL426_XP_016923550.1_qPCR_f	GACTGCCAGGACGCCAAC	18	Sigma	qPCR	KL427	105	61	D. suzukii	caspase-3	DS10_00010453
KL427	Kwang-Zin Lee	KL427_XP_016923550.1_qPCR_r	CGCTCGCAATTCTCGTATGT	20	Sigma	qPCR	KL426	105	58	D. suzukii	caspase-3	DS10_00010453
KL428	Kwang-Zin Lee	KL428_Ds_DppIII_qPCR_f	CGAGCACTACATCCGATCCT	20	Sigma	qPCR	KL429	82	59	D. suzukii	dipeptidyl peptidase DppIII	DS10_00010624 and DS10_00010204
KL429	Kwang-Zin Lee	KL429_Ds_DppIII_qPCR_r	TCCCTTGTCCTTGATCCACC	20	Sigma	qPCR	KL428	82	59	D. suzukii	dipeptidyl peptidase DppIII	DS10_00010624 and DS10_00010204
KL430	Kwang-Zin Lee	KL430_Ds_Jon25Biii_qPCR_f	GCGACAACACTATCTGCACC	20	Sigma	qPCR	KL431	106	59	D. suzukii	JonB25iii serine protease 1-like	DS10_00000635
KL431	Kwang-Zin Lee	KL431_Ds_Jon25Biii_qPCR_r	CTGACTCCCACCAGCTTGTT	20	Sigma	qPCR	KL430	106	59	D. suzukii	JonB25iii serine protease 1-like	DS10_00000635
KL432	Kwang-Zin Lee	KL432_Ds_Dip-C_qPCR_f	TCCAGTACTTGTTCGGGGTC	20	Sigma	qPCR	KL433	87	59	D. suzukii	Dip-C dipeptidyl dipeptidase	DS10_00009019
KL433	Kwang-Zin Lee	KL433_Ds_Dip-C-qPCR_r	ACAAAACGCTCTTATGGCCG	20	Sigma	qPCR	KL432	87	59	D. suzukii	Dip-C dipeptidyl dipeptidase	DS10_00009019
KL527	Kwang-Zin Lee	KL527_Ds_CatL1-qPCR_f	CAACTGCAATCGTTCCCCAA	20	Sigma	qPCR	KL528	83	59	D. suzukii	Cathepsin L1	XP_016943011.1
KL528	Kwang-Zin Lee	KL528_Ds_CatL1-qPCR_r	TCGTCCGAGTATACCTTGCC	20	Sigma	qPCR	KL527	83	59	D. suzukii	Cathepsin L1	XP_016943011.1

## Sheet: Results (RpL32 vs Primer1)
undetermined has been transformed to Cт 40
			Cт	Cт Mean				Cт	Cт Mean	ΔCт				Cт	Cт Mean				Cт	Cт Mean	ΔCт		ΔΔCт	2^-ΔΔCт
	26_female_1	RpL32	21.0194	21.1124		26_female_1	Primer1 300/300	24.2789	24.4937	3.38132		18_female_1	RpL32	20.951	20.953		18_female_1	Primer1 300/300	24.5955	24.5511	3.59808		0.216759	0.860497
	26_female_1	RpL32	21.2053	21.1124		26_female_1	Primer1 300/300	24.7085	24.4937	3.38132		18_female_1	RpL32	20.955	20.953		18_female_1	Primer1 300/300	24.5067	24.5511	3.59808		0.216759	0.860497
	26_female_2	RpL32	20.5807	20.7567		26_female_2	Primer1 300/300	25.2604	25.1773	4.42053		18_female_2	RpL32	20.982	21.061		18_female_2	Primer1 300/300	24.838	24.8064	3.7454		-0.675135	1.59675
	26_female_2	RpL32	20.9328	20.7567		26_female_2	Primer1 300/300	25.0941	25.1773	4.42053		18_female_2	RpL32	21.1401	21.061		18_female_2	Primer1 300/300	24.7749	24.8064	3.7454		-0.675135	1.59675
	26_female_3	RpL32	20.7345	20.8298		26_female_3	Primer1 300/300	26.8885	26.606	5.77621		18_female_3	RpL32	20.885	20.9108		18_female_3	Primer1 300/300	24.8718	24.8499	3.93911		-1.83709	3.57289
	26_female_3	RpL32	20.9251	20.8298		26_female_3	Primer1 300/300	26.3235	26.606	5.77621		18_female_3	RpL32	20.9365	20.9108		18_female_3	Primer1 300/300	24.8279	24.8499	3.93911		-1.83709	3.57289
	26_male_1	RpL32	21.5911	21.59		26_male_1	Primer1 300/300	24.5384	24.4501	2.86005		18_male_1	RpL32	21.734	21.8246		18_male_1	Primer1 300/300	24.6023	24.5974	2.77281		-0.0872402	1.06234
	26_male_1	RpL32	21.589	21.59		26_male_1	Primer1 300/300	24.3617	24.4501	2.86005		18_male_1	RpL32	21.9152	21.8246		18_male_1	Primer1 300/300	24.5925	24.5974	2.77281		-0.0872402	1.06234
	26_male_2	RpL32	21.849	21.7075		26_male_2	Primer1 300/300	24.1002	24.0841	2.37663		18_male_2	RpL32	21.3768	21.5006		18_male_2	Primer1 300/300	24.5202	24.5918	3.09116		0.714527	0.609405
	26_male_2	RpL32	21.566	21.7075		26_male_2	Primer1 300/300	24.068	24.0841	2.37663		18_male_2	RpL32	21.6244	21.5006		18_male_2	Primer1 300/300	24.6634	24.5918	3.09116		0.714527	0.609405
	26_male_3	RpL32	21.3516	21.4263		26_male_3	Primer1 300/300	24.2764	24.1139	2.68756		18_male_3	RpL32	21.269	21.4185		18_male_3	Primer1 300/300	24.4246	24.4854	3.06695		0.379398	0.768758
	26_male_3	RpL32	21.501	21.4263		26_male_3	Primer1 300/300	23.9514	24.1139	2.68756		18_male_3	RpL32	21.568	21.4185		18_male_3	Primer1 300/300	24.5462	24.4854	3.06695		0.379398	0.768758
	26_L3_1	RpL32	20.9598	20.9706		26_L3_1	Primer1 300/300	23.2222	23.13	2.15941		18_L3_1	RpL32	20.8102	20.9286		18_L3_1	Primer1 300/300	23.425	23.5532	2.62467		0.465261	0.72434
	26_L3_1	RpL32	20.9814	20.9706		26_L3_1	Primer1 300/300	23.0377	23.13	2.15941		18_L3_1	RpL32	21.0469	20.9286		18_L3_1	Primer1 300/300	23.6815	23.5532	2.62467		0.465261	0.72434
	26_L3_2	RpL32	21.3665	21.3723		26_L3_2	Primer1 300/300	23.4786	23.5117	2.1393		18_L3_2	RpL32	20.7192	20.8091		18_L3_2	Primer1 300/300	23.4013	23.3862	2.57714		0.437838	0.73824
	26_L3_2	RpL32	21.3782	21.3723		26_L3_2	Primer1 300/300	23.5447	23.5117	2.1393		18_L3_2	RpL32	20.899	20.8091		18_L3_2	Primer1 300/300	23.3712	23.3862	2.57714		0.437838	0.73824
	26_L3_3	RpL32	20.7221	20.8629		26_L3_3	Primer1 300/300	22.9531	22.9027	2.03984		18_L3_3	RpL32	21.512	21.2396		18_L3_3	Primer1 300/300	22.9511	23.05	1.81046		-0.229387	1.17234
	26_L3_3	RpL32	21.0037	20.8629		26_L3_3	Primer1 300/300	22.8523	22.9027	2.03984		18_L3_3	RpL32	20.9671	21.2396		18_L3_3	Primer1 300/300	23.149	23.05	1.81046		-0.229387	1.17234
												female	male	L3
												0.860497	1.06234	0.72434
												1.59675	0.609405	0.73824
												3.57289	0.768758	1.17234
												female	male	L3				female	male	L3
												0.860497	1.06234	0.72434				2.01005	0.8135	0.878306
												1.59675	0.609405	0.73824
												3.57289	0.768758	1.17234
												2.01005	0.8135	0.878306

## Sheet: Results Primerpair 1 and 2
Block Type	96well
Chemistry	SYBR_GREEN
Experiment File Name	E:\Gant Primer 1 and 2.eds
Experiment Run End Time	Not Started
Instrument Type	steponeplus
Passive Reference	ROX
Well	Sample Name	Target Name	Task	Reporter	Quencher	RQ	RQ Min	RQ Max	Cт	Cт Mean	Cт SD	ΔCт	ΔCт Mean	ΔCт SE	HK Control ΔCт Mean	HK Control ΔCт SE	ΔΔCт	Automatic Ct Threshold	Ct Threshold	Automatic Baseline	Baseline Start	Baseline End	Efficiency	Tm1	Tm2	Tm3	Comments	MTP
A1	26_female_1	Primer1 300/300	UNKNOWN	SYBR	None				24.2789	24.4937	0.303804								1.34181		3	15	1	83.8324				N
A2	26_female_1	Primer1 300/300	UNKNOWN	SYBR	None				24.7085	24.4937	0.303804								1.34181		3	16	1	83.8324				N
A3	26_female_2	Primer1 300/300	UNKNOWN	SYBR	None				25.2604	25.1773	0.117569								1.34181		3	19	1	83.8272				N
A4	26_female_2	Primer1 300/300	UNKNOWN	SYBR	None				25.0941	25.1773	0.117569								1.34181		3	18	1	83.8272				N
A5	26_female_3	Primer1 300/300	UNKNOWN	SYBR	None				26.8885	26.606	0.399582								1.34181		3	19	1	83.5787				N
A6	26_female_3	Primer1 300/300	UNKNOWN	SYBR	None				26.3235	26.606	0.399582								1.34181		3	19	1	83.8269				N
A7	18_female_1	Primer1 300/300	UNKNOWN	SYBR	None				24.5955	24.5511	0.062758								1.34181		3	17	1	83.5844				N
A8	18_female_1	Primer1 300/300	UNKNOWN	SYBR	None				24.5067	24.5511	0.062758								1.34181		3	18	1	83.5844				N
A9	18_female_2	Primer1 300/300	UNKNOWN	SYBR	None				24.838	24.8064	0.044601								1.34181		3	18	1	83.5805				N
A10	18_female_2	Primer1 300/300	UNKNOWN	SYBR	None				24.7749	24.8064	0.044601								1.34181		3	17	1	83.5805				N
A11	18_female_3	Primer1 300/300	UNKNOWN	SYBR	None				24.8718	24.8499	0.031032								1.34181		3	18	1	83.5806				N
A12	18_female_3	Primer1 300/300	UNKNOWN	SYBR	None				24.8279	24.8499	0.031032								1.34181		3	17	1	83.5806				N
B1	26_male_1	Primer1 300/300	UNKNOWN	SYBR	None				24.5384	24.4501	0.124912								1.34181		3	17	1	83.8324				N
B2	26_male_1	Primer1 300/300	UNKNOWN	SYBR	None				24.3618	24.4501	0.124912								1.34181		3	16	1	83.8324				N
B3	26_male_2	Primer1 300/300	UNKNOWN	SYBR	None				24.1002	24.0841	0.022785								1.34181		3	18	1	83.8272				N
B4	26_male_2	Primer1 300/300	UNKNOWN	SYBR	None				24.068	24.0841	0.022785								1.34181		3	16	1	83.8272				N
B5	26_male_3	Primer1 300/300	UNKNOWN	SYBR	None				24.2764	24.1139	0.229813								1.34181		3	17	1	83.8269				N
B6	26_male_3	Primer1 300/300	UNKNOWN	SYBR	None				23.9514	24.1139	0.229813								1.34181		3	16	1	83.8269				N
B7	18_male_1	Primer1 300/300	UNKNOWN	SYBR	None				24.6023	24.5974	0.006888								1.34181		3	17	1	83.5844				N
B8	18_male_1	Primer1 300/300	UNKNOWN	SYBR	None				24.5925	24.5974	0.006888								1.34181		3	16	1	83.5844				N
B9	18_male_2	Primer1 300/300	UNKNOWN	SYBR	None				24.5202	24.5918	0.101258								1.34181		3	17	1	83.5805				N
B10	18_male_2	Primer1 300/300	UNKNOWN	SYBR	None				24.6634	24.5918	0.101258								1.34181		3	17	1	83.5805	76.8789			Y
B11	18_male_3	Primer1 300/300	UNKNOWN	SYBR	None				24.4246	24.4854	0.08598								1.34181		3	17	1	83.5806				N
B12	18_male_3	Primer1 300/300	UNKNOWN	SYBR	None				24.5462	24.4854	0.08598								1.34181		3	16	1	83.5806				N
C1	26_L3_1	Primer1 300/300	UNKNOWN	SYBR	None				23.2222	23.13	0.130454								1.34181		3	16	1	83.8324				N
C2	26_L3_1	Primer1 300/300	UNKNOWN	SYBR	None				23.0377	23.13	0.130454								1.34181		3	16	1	83.8324				N
C3	26_L3_2	Primer1 300/300	UNKNOWN	SYBR	None				23.4786	23.5116	0.046754								1.34181		3	16	1	83.5791				N
C4	26_L3_2	Primer1 300/300	UNKNOWN	SYBR	None				23.5447	23.5116	0.046754								1.34181		3	15	1	83.5791				N
C5	26_L3_3	Primer1 300/300	UNKNOWN	SYBR	None				22.9531	22.9027	0.071331								1.34181		3	16	1	83.5787				N
C6	26_L3_3	Primer1 300/300	UNKNOWN	SYBR	None				22.8523	22.9027	0.071331								1.34181		3	16	1	83.5787				N
C7	18_L3_1	Primer1 300/300	UNKNOWN	SYBR	None				23.425	23.5532	0.181339								1.34181		3	17	1	83.5844				N
C8	18_L3_1	Primer1 300/300	UNKNOWN	SYBR	None				23.6815	23.5532	0.181339								1.34181		3	16	1	83.5844				N
C9	18_L3_2	Primer1 300/300	UNKNOWN	SYBR	None				23.4013	23.3862	0.021287								1.34181		3	15	1	83.3323				N
C10	18_L3_2	Primer1 300/300	UNKNOWN	SYBR	None				23.3712	23.3862	0.021287								1.34181		3	17	1	83.3323				N
C11	18_L3_3	Primer1 300/300	UNKNOWN	SYBR	None				22.9511	23.05	0.13995								1.34181		3	15	1	83.5806				N
C12	18_L3_3	Primer1 300/300	UNKNOWN	SYBR	None				23.149	23.05	0.13995								1.34181		3	16	1	83.5806				N
D1		Primer1 300/300	NTC	SYBR	None				Undetermined										1.34181		3	39	1	61.9883				N
D2		Primer1 300/300	NTC	SYBR	None				Undetermined										1.34181		3	39	1	62.2366	72.9104			Y
D3		Primer1 300/300	NTC	SYBR	None				Undetermined										1.34181		3	31	1	62.2383	74.1494			Y
E1	26_female_1	Primer2 300/300	UNKNOWN	SYBR	None	1	0.438957	2.27813	27.6617	27.4883	0.245227		2.99458	0.276074			0		6.89191		3	18	1	83.0877				N
E2	26_female_1	Primer2 300/300	UNKNOWN	SYBR	None	1	0.438957	2.27813	27.3149	27.4883	0.245227		2.99458	0.276074			0		6.89191		3	18	1	83.0877				N
E3	26_female_2	Primer2 300/300	UNKNOWN	SYBR	None	1.31795	0.832526	2.08641	27.6439	27.7735	0.183376		2.59629	0.154028			-0.398295		6.89191		3	16	1	82.8346				N
E4	26_female_2	Primer2 300/300	UNKNOWN	SYBR	None	1.31795	0.832526	2.08641	27.9032	27.7735	0.183376		2.59629	0.154028			-0.398295		6.89191		3	17	1	82.8346				N
E5	26_female_3	Primer2 300/300	UNKNOWN	SYBR	None	2.51078	1.08073	5.83314	28.2649	28.2724	0.010655		1.66644	0.282647			-1.32814		6.89191		3	18	1	82.8342				N
E6	26_female_3	Primer2 300/300	UNKNOWN	SYBR	None	2.51078	1.08073	5.83314	28.28	28.2724	0.010655		1.66644	0.282647			-1.32814		6.89191		3	18	1	82.8342				N
E7	18_female_1	Primer2 300/300	UNKNOWN	SYBR	None	1.36024	1.10197	1.67904	27.1567	27.1018	0.077658		2.55072	0.070602			-0.443857		6.89191		3	17	1	82.8397				N
E8	18_female_1	Primer2 300/300	UNKNOWN	SYBR	None	1.36024	1.10197	1.67904	27.0469	27.1018	0.077658		2.55072	0.070602			-0.443857		6.89191		3	16	1	82.8397				N
E9	18_female_2	Primer2 300/300	UNKNOWN	SYBR	None	1.18132	0.751296	1.85747	27.4122	27.5606	0.209926		2.75418	0.151754			-0.240397		6.89191		3	16	1	82.8359				N
E10	18_female_2	Primer2 300/300	UNKNOWN	SYBR	None	1.18132	0.751296	1.85747	27.7091	27.5606	0.209926		2.75418	0.151754			-0.240397		6.89191		3	17	1	82.8359				N
E11	18_female_3	Primer2 300/300	UNKNOWN	SYBR	None	1.17069	0.852548	1.60756	27.7211	27.6171	0.147139		2.76722	0.106332			-0.227362		6.89191		3	18	1	82.836				N
E12	18_female_3	Primer2 300/300	UNKNOWN	SYBR	None	1.17069	0.852548	1.60756	27.513	27.6171	0.147139		2.76722	0.106332			-0.227362		6.89191		3	17	1	82.836				N
F1	26_male_1	Primer2 300/300	UNKNOWN	SYBR	None	1.18518	0.826459	1.69962	27.2821	27.1995	0.116704		2.74947	0.120878			-0.245111		6.89191		3	17	1	83.3359				N
F2	26_male_1	Primer2 300/300	UNKNOWN	SYBR	None	1.18518	0.826459	1.69962	27.117	27.1995	0.116704		2.74947	0.120878			-0.245111		6.89191		3	16	1	83.0877				N
F3	26_male_2	Primer2 300/300	UNKNOWN	SYBR	None	0.802931	0.614494	1.04915	27.3071	27.3954	0.124768		3.31123	0.089683			0.316652		6.89191		3	17	1	83.0828				N
F4	26_male_2	Primer2 300/300	UNKNOWN	SYBR	None	0.802931	0.614494	1.04915	27.4836	27.3954	0.124768		3.31123	0.089683			0.316652		6.89191		3	18	1	82.8346				N
F5	26_male_3	Primer2 300/300	UNKNOWN	SYBR	None	1.0813	0.661203	1.76832	26.9675	26.9957	0.039819		2.88181	0.164924			-0.112774		6.89191		3	17	1	83.0824				N
F6	26_male_3	Primer2 300/300	UNKNOWN	SYBR	None	1.0813	0.661203	1.76832	27.0238	26.9957	0.039819		2.88181	0.164924			-0.112774		6.89191		3	17	1	82.8342				N
F7	18_male_1	Primer2 300/300	UNKNOWN	SYBR	None	0.861842	0.836875	0.887554	27.815	27.8065	0.012119		3.20909	0.009857			0.214505		6.89191		3	18	1	83.0879				N
F8	18_male_1	Primer2 300/300	UNKNOWN	SYBR	None	0.861842	0.836875	0.887554	27.7979	27.8065	0.012119		3.20909	0.009857			0.214505		6.89191		3	18	1	82.8397				N
F9	18_male_2	Primer2 300/300	UNKNOWN	SYBR	None	0.913554	0.720011	1.15912	27.6815	27.7168	0.049918		3.12502	0.079828			0.130438		6.89191		3	17	1	82.8359				N
F10	18_male_2	Primer2 300/300	UNKNOWN	SYBR	None	0.913554	0.720011	1.15912	27.7521	27.7168	0.049918		3.12502	0.079828			0.130438		6.89191		3	17	1	82.8359				N
F11	18_male_3	Primer2 300/300	UNKNOWN	SYBR	None	0.870021	0.685674	1.10393	27.7326	27.6809	0.073189		3.19546	0.079841			0.200878		6.89191		3	18	1	82.836				N
F12	18_male_3	Primer2 300/300	UNKNOWN	SYBR	None	0.870021	0.685674	1.10393	27.6291	27.6809	0.073189		3.19546	0.079841			0.200878		6.89191		3	18	1	82.836				N
G1	26_L3_1	Primer2 300/300	UNKNOWN	SYBR	None	0.514946	0.389652	0.680527	27.0973	27.0821	0.021461		3.95209	0.093485			0.957508		6.89191		3	17	1	83.3359				N
G2	26_L3_1	Primer2 300/300	UNKNOWN	SYBR	None	0.514946	0.389652	0.680527	27.0669	27.0821	0.021461		3.95209	0.093485			0.957508		6.89191		3	17	1	83.0877				N
G3	26_L3_2	Primer2 300/300	UNKNOWN	SYBR	None	0.782094	0.598401	1.02218	26.9443	26.8608	0.118025		3.34917	0.089766			0.354586		6.89191		3	18	1	82.8346				N
G4	26_L3_2	Primer2 300/300	UNKNOWN	SYBR	None	0.782094	0.598401	1.02218	26.7774	26.8608	0.118025		3.34917	0.089766			0.354586		6.89191		3	17	1	82.8346				N
G5	26_L3_3	Primer2 300/300	UNKNOWN	SYBR	None	0.737266	0.618158	0.879325	26.3063	26.337	0.043512		3.43432	0.059082			0.439742		6.89191		3	16	1	83.0824	76.6302			Y
G6	26_L3_3	Primer2 300/300	UNKNOWN	SYBR	None	0.737266	0.618158	0.879325	26.3678	26.337	0.043512		3.43432	0.059082			0.439742		6.89191		3	16	1	83.0824				N
G7	18_L3_1	Primer2 300/300	UNKNOWN	SYBR	None	0.931682	0.611462	1.4196	26.5908	26.6499	0.083644		3.09667	0.141209			0.10209		6.89191		3	16	1	83.0879				N
G8	18_L3_1	Primer2 300/300	UNKNOWN	SYBR	None	0.931682	0.611462	1.4196	26.7091	26.6499	0.083644		3.09667	0.141209			0.10209		6.89191		3	17	1	83.0879				N
G9	18_L3_2	Primer2 300/300	UNKNOWN	SYBR	None	0.862883	0.602524	1.23575	26.713	26.5936	0.16897		3.20735	0.120425			0.212764		6.89191		3	17	1	82.8359				N
G10	18_L3_2	Primer2 300/300	UNKNOWN	SYBR	None	0.862883	0.602524	1.23575	26.4741	26.5936	0.16897		3.20735	0.120425			0.212764		6.89191		3	16	1	82.8359				N
G11	18_L3_3	Primer2 300/300	UNKNOWN	SYBR	None	0.786011	0.570943	1.08209	26.3508	26.392	0.058253		3.34196	0.10719			0.347379		6.89191		3	17	1	83.0842				N
G12	18_L3_3	Primer2 300/300	UNKNOWN	SYBR	None	0.786011	0.570943	1.08209	26.4332	26.392	0.058253		3.34196	0.10719			0.347379		6.89191		3	16	1	83.0842				N
H1		Primer2 300/300	NTC	SYBR	None				Undetermined										6.89191		3	39	1	62.2366				N
H2		Primer2 300/300	NTC	SYBR	None				Undetermined										6.89191		3	39	1	62.2366				N
H3		Primer2 300/300	NTC	SYBR	None				Undetermined										6.89191		3	28	1	62.2383				N
Analysis Type	Singleplex
Endogenous Control	Primer1 300/300
RQ Min/Max Confidence Level	95.0
Reference Sample	26_female_1

## Sheet: Results Primerpair 3 and 4
Block Type	96well
Chemistry	SYBR_GREEN
Experiment File Name	E:\Gant Primer 3 and 4.eds
Experiment Run End Time	Not Started
Instrument Type	steponeplus
Passive Reference	ROX
Well	Sample Name	Target Name	Task	Reporter	Quencher	RQ	RQ Min	RQ Max	Cт	Cт Mean	Cт SD	ΔCт	ΔCт Mean	ΔCт SE	HK Control ΔCт Mean	HK Control ΔCт SE	ΔΔCт	Automatic Ct Threshold	Ct Threshold	Automatic Baseline	Baseline Start	Baseline End	Efficiency	Tm1	Tm2	Tm3	Comments	HIGHSD	MTP
A1	26_female_1	Primer3 300/300	UNKNOWN	SYBR	None	1	0.904193	1.10596	26.3869	26.4089	0.0312035		-1.32927	0.0337692			0	TRUE	3.26778	TRUE	3	15	1	83.5829				N	N
A2	26_female_1	Primer3 300/300	UNKNOWN	SYBR	None	1	0.904193	1.10596	26.431	26.4089	0.0312035		-1.32927	0.0337692			0	TRUE	3.26778	TRUE	3	16	1	83.5829				N	N
A3	26_female_2	Primer3 300/300	UNKNOWN	SYBR	None	1.12333	0.603928	2.08944	25.8977	26.0202	0.17313		-1.49705	0.208089			-0.167781	TRUE	3.26778	TRUE	3	17	1	83.5778				N	N
A4	26_female_2	Primer3 300/300	UNKNOWN	SYBR	None	1.12333	0.603928	2.08944	26.1426	26.0202	0.17313		-1.49705	0.208089			-0.167781	TRUE	3.26778	TRUE	3	16	1	83.5778				N	N
A5	26_female_3	Primer3 300/300	UNKNOWN	SYBR	None	0.311446	0.176617	0.549203	28.0953	27.9052	0.268828		0.353675	0.190199			1.68295	TRUE	3.26778	TRUE	3	18	1	83.5782				N	N
A6	26_female_3	Primer3 300/300	UNKNOWN	SYBR	None	0.311446	0.176617	0.549203	27.7151	27.9052	0.268828		0.353675	0.190199			1.68295	TRUE	3.26778	TRUE	3	18	1	83.5782				N	N
A7	18_female_1	Primer3 300/300	UNKNOWN	SYBR	None	1.36802	0.983644	1.9026	26.382	26.4779	0.135531		-1.78136	0.110602			-0.45209	TRUE	3.26778	TRUE	3	16	1	83.3329				N	N
A8	18_female_1	Primer3 300/300	UNKNOWN	SYBR	None	1.36802	0.983644	1.9026	26.5737	26.4779	0.135531		-1.78136	0.110602			-0.45209	TRUE	3.26778	TRUE	3	17	1	83.3329				N	N
A9	18_female_2	Primer3 300/300	UNKNOWN	SYBR	None	1.02166	0.767656	1.35971	26.3296	26.4254	0.135539		-1.36019	0.0958442			-0.0309162	TRUE	3.26778	TRUE	3	18	1	83.5811				N	N
A10	18_female_2	Primer3 300/300	UNKNOWN	SYBR	None	1.02166	0.767656	1.35971	26.5213	26.4254	0.135539		-1.36019	0.0958442			-0.0309162	TRUE	3.26778	TRUE	3	17	1	83.5811				N	N
A11	18_female_3	Primer3 300/300	UNKNOWN	SYBR	None	0.836875	0.50111	1.39762	26.0354	26.174	0.196135		-1.07236	0.17196			0.256915	TRUE	3.26778	TRUE	3	17	1	83.3317				N	N
A12	18_female_3	Primer3 300/300	UNKNOWN	SYBR	None	0.836875	0.50111	1.39762	26.3127	26.174	0.196135		-1.07236	0.17196			0.256915	TRUE	3.26778	TRUE	3	16	1	83.3317				N	N
B1	26_male_1	Primer3 300/300	UNKNOWN	SYBR	None	1.68879	0.506746	5.62808	26.0397	25.6361	0.570776		-2.08526	0.403624			-0.755989	TRUE	3.26778	TRUE	3	17	1	83.5829				Y	N
B2	26_male_1	Primer3 300/300	UNKNOWN	SYBR	None	1.68879	0.506746	5.62808	25.2325	25.6361	0.570776		-2.08526	0.403624			-0.755989	TRUE	3.26778	TRUE	3	16	1	83.5829				Y	N
B3	26_male_2	Primer3 300/300	UNKNOWN	SYBR	None	0.924381	0.552089	1.54772	25.5678	25.7405	0.244253		-1.21583	0.17282			0.113441	TRUE	3.26778	TRUE	3	17	1	83.5778				N	N
B4	26_male_2	Primer3 300/300	UNKNOWN	SYBR	None	0.924381	0.552089	1.54772	25.9132	25.7405	0.244253		-1.21583	0.17282			0.113441	TRUE	3.26778	TRUE	3	16	1	83.5778				N	N
B5	26_male_3	Primer3 300/300	UNKNOWN	SYBR	None	3.89649	3.43525	4.41966	25.3012	25.3164	0.0214726		-3.29145	0.042244			-1.96217	TRUE	3.26778	TRUE	3	16	1	83.5782				N	N
B6	26_male_3	Primer3 300/300	UNKNOWN	SYBR	None	3.89649	3.43525	4.41966	25.3316	25.3164	0.0214726		-3.29145	0.042244			-1.96217	TRUE	3.26778	TRUE	3	15	1	83.5782				N	N
B7	18_male_1	Primer3 300/300	UNKNOWN	SYBR	None	1.04486	0.638492	1.70985	26.7626	26.6567	0.149677		-1.39258	0.165145			-0.0633049	TRUE	3.26778	TRUE	3	18	1	83.3329				N	N
B8	18_male_1	Primer3 300/300	UNKNOWN	SYBR	None	1.04486	0.638492	1.70985	26.5509	26.6567	0.149677		-1.39258	0.165145			-0.0633049	TRUE	3.26778	TRUE	3	18	1	83.3329				N	N
B9	18_male_2	Primer3 300/300	UNKNOWN	SYBR	None	6.20052	5.53736	6.94311	26.5082	26.4703	0.0536324		-3.96166	0.0379282			-2.63239	TRUE	3.26778	TRUE	3	18	1	83.0846				N	N
B10	18_male_2	Primer3 300/300	UNKNOWN	SYBR	None	6.20052	5.53736	6.94311	26.4323	26.4703	0.0536324		-3.96166	0.0379282			-2.63239	TRUE	3.26778	TRUE	3	18	1	83.3328				N	N
B11	18_male_3	Primer3 300/300	UNKNOWN	SYBR	None	1.63688	1.20792	2.21816	27.0734	27.1658	0.130616		-2.04022	0.101895			-0.710947	TRUE	3.26778	TRUE	3	17	1	83.3317				N	N
B12	18_male_3	Primer3 300/300	UNKNOWN	SYBR	None	1.63688	1.20792	2.21816	27.2581	27.1658	0.130616		-2.04022	0.101895			-0.710947	TRUE	3.26778	TRUE	3	18	1	83.3317				N	N
C1	26_L3_1	Primer3 300/300	UNKNOWN	SYBR	None	0.0131034	0.00890581	0.0192795	28.8343	28.7109	0.174457		4.92464	0.129484			6.25391	TRUE	3.26778	TRUE	3	20	1	83.5829				N	N
C2	26_L3_1	Primer3 300/300	UNKNOWN	SYBR	None	0.0131034	0.00890581	0.0192795	28.5876	28.7109	0.174457		4.92464	0.129484			6.25391	TRUE	3.26778	TRUE	3	20	1	83.5829				N	N
C3	26_L3_2	Primer3 300/300	UNKNOWN	SYBR	None	0.0769184	0.0525114	0.11267	27.1337	27.1952	0.0870302		2.37126	0.12799			3.70053	TRUE	3.26778	TRUE	3	17	1	83.5778				N	N
C4	26_L3_2	Primer3 300/300	UNKNOWN	SYBR	None	0.0769184	0.0525114	0.11267	27.2568	27.1952	0.0870302		2.37126	0.12799			3.70053	TRUE	3.26778	TRUE	3	18	1	83.3297				N	N
C5	26_L3_3	Primer3 300/300	UNKNOWN	SYBR	None	0.0146251	0.00962905	0.0222133	27.6425	27.7809	0.195726		4.76614	0.140141			6.09541	TRUE	3.26778	TRUE	3	19	1	83.33				N	N
C6	26_L3_3	Primer3 300/300	UNKNOWN	SYBR	None	0.0146251	0.00962905	0.0222133	27.9193	27.7809	0.195726		4.76614	0.140141			6.09541	TRUE	3.26778	TRUE	3	17	1	83.33				N	N
C7	18_L3_1	Primer3 300/300	UNKNOWN	SYBR	None	0.0421098	0.0281247	0.0630492	27.6399	27.7496	0.155099		3.24043	0.13534			4.5697	TRUE	3.26778	TRUE	3	19	1	83.3329				N	N
C8	18_L3_1	Primer3 300/300	UNKNOWN	SYBR	None	0.0421098	0.0281247	0.0630492	27.8593	27.7496	0.155099		3.24043	0.13534			4.5697	TRUE	3.26778	TRUE	3	18	1	83.3329				N	N
C9	18_L3_2	Primer3 300/300	UNKNOWN	SYBR	None	0.0381735	0.0256498	0.0568119	27.4107	27.5192	0.153396		3.38201	0.133318			4.71129	TRUE	3.26778	TRUE	3	18	1	83.3328				N	N
C10	18_L3_2	Primer3 300/300	UNKNOWN	SYBR	None	0.0381735	0.0256498	0.0568119	27.6276	27.5192	0.153396		3.38201	0.133318			4.71129	TRUE	3.26778	TRUE	3	18	1	83.0846				N	N
C11	18_L3_3	Primer3 300/300	UNKNOWN	SYBR	None	0.0135708	0.0122674	0.0150128	28.0293	27.9955	0.0478559		4.87408	0.0338584			6.20335	TRUE	3.26778	TRUE	3	18	1	83.3317				N	N
C12	18_L3_3	Primer3 300/300	UNKNOWN	SYBR	None	0.0135708	0.0122674	0.0150128	27.9616	27.9955	0.0478559		4.87408	0.0338584			6.20335	TRUE	3.26778	TRUE	3	19	1	83.3317				N	N
D1		Primer3 300/300	NTC	SYBR	None				Undetermined									TRUE	3.26778	TRUE	3	39	1	62.2368	75.1438			N	Y
D2		Primer3 300/300	NTC	SYBR	None				Undetermined									TRUE	3.26778	TRUE	3	39	1	62.2368	73.9027			N	Y
D3		Primer3 300/300	NTC	SYBR	None				Undetermined									TRUE	3.26778	TRUE	3	12	1	62.236	74.1477			N	Y
E1	26_female_1	Primer4 300/300	UNKNOWN	SYBR	None				27.7638	27.7382	0.0361532							TRUE	5.36849	TRUE	3	18	1	86.065				N	N
E2	26_female_1	Primer4 300/300	UNKNOWN	SYBR	None				27.7126	27.7382	0.0361532							TRUE	5.36849	TRUE	3	18	1	85.8168				N	N
E3	26_female_2	Primer4 300/300	UNKNOWN	SYBR	None				27.3489	27.5172	0.237966							TRUE	5.36849	TRUE	3	18	1	85.8113				N	N
E4	26_female_2	Primer4 300/300	UNKNOWN	SYBR	None				27.6855	27.5172	0.237966							TRUE	5.36849	TRUE	3	18	1	85.8113				N	N
E5	26_female_3	Primer4 300/300	UNKNOWN	SYBR	None				27.5579	27.5515	0.00907809							TRUE	5.36849	TRUE	3	16	1	85.8115				N	N
E6	26_female_3	Primer4 300/300	UNKNOWN	SYBR	None				27.5451	27.5515	0.00907809							TRUE	5.36849	TRUE	3	17	1	85.8115				N	N
E7	18_female_1	Primer4 300/300	UNKNOWN	SYBR	None				28.3144	28.2592	0.0780829							TRUE	5.36849	TRUE	3	18	1	85.5669				N	N
E8	18_female_1	Primer4 300/300	UNKNOWN	SYBR	None				28.204	28.2592	0.0780829							TRUE	5.36849	TRUE	3	18	1	85.5669				N	N
E9	18_female_2	Primer4 300/300	UNKNOWN	SYBR	None				27.7848	27.7856	0.00119495							TRUE	5.36849	TRUE	3	17	1	85.567				N	N
E10	18_female_2	Primer4 300/300	UNKNOWN	SYBR	None				27.7865	27.7856	0.00119495							TRUE	5.36849	TRUE	3	18	1	85.567				N	N
E11	18_female_3	Primer4 300/300	UNKNOWN	SYBR	None				27.3481	27.2464	0.143777							TRUE	5.36849	TRUE	3	17	1	85.5656				N	N
E12	18_female_3	Primer4 300/300	UNKNOWN	SYBR	None				27.1447	27.2464	0.143777							TRUE	5.36849	TRUE	3	16	1	85.5656				N	N
F1	26_male_1	Primer4 300/300	UNKNOWN	SYBR	None				27.7169	27.7213	0.00625392							TRUE	5.36849	TRUE	3	18	1	86.065				N	N
F2	26_male_1	Primer4 300/300	UNKNOWN	SYBR	None				27.7258	27.7213	0.00625392							TRUE	5.36849	TRUE	3	19	1	86.065				N	N
F3	26_male_2	Primer4 300/300	UNKNOWN	SYBR	None				26.9624	26.9563	0.00859931							TRUE	5.36849	TRUE	3	16	1	85.8113				N	N
F4	26_male_2	Primer4 300/300	UNKNOWN	SYBR	None				26.9503	26.9563	0.00859931							TRUE	5.36849	TRUE	3	17	1	85.8113				N	N
F5	26_male_3	Primer4 300/300	UNKNOWN	SYBR	None				28.5684	28.6078	0.0557498							TRUE	5.36849	TRUE	3	18	1	85.8115				N	N
F6	26_male_3	Primer4 300/300	UNKNOWN	SYBR	None				28.6472	28.6078	0.0557498							TRUE	5.36849	TRUE	3	18	1	85.8115				N	N
F7	18_male_1	Primer4 300/300	UNKNOWN	SYBR	None				27.9225	28.0493	0.179284							TRUE	5.36849	TRUE	3	17	1	85.5669				N	N
F8	18_male_1	Primer4 300/300	UNKNOWN	SYBR	None				28.1761	28.0493	0.179284							TRUE	5.36849	TRUE	3	18	1	85.3187				N	N
F9	18_male_2	Primer4 300/300	UNKNOWN	SYBR	None				30.4325	30.4319	0.000815963							TRUE	5.36849	TRUE	3	20	1	85.567				N	N
F10	18_male_2	Primer4 300/300	UNKNOWN	SYBR	None				30.4313	30.4319	0.000815963							TRUE	5.36849	TRUE	3	21	1	85.567				N	N
F11	18_male_3	Primer4 300/300	UNKNOWN	SYBR	None				29.249	29.206	0.0608641							TRUE	5.36849	TRUE	3	19	1	85.8138				N	N
F12	18_male_3	Primer4 300/300	UNKNOWN	SYBR	None				29.163	29.206	0.0608641							TRUE	5.36849	TRUE	3	19	1	85.8138				N	N
G1	26_L3_1	Primer4 300/300	UNKNOWN	SYBR	None				23.7469	23.7863	0.0556487							TRUE	5.36849	TRUE	3	14	1	85.5686				N	N
G2	26_L3_1	Primer4 300/300	UNKNOWN	SYBR	None				23.8256	23.7863	0.0556487							TRUE	5.36849	TRUE	3	13	1	85.5686				N	N
G3	26_L3_2	Primer4 300/300	UNKNOWN	SYBR	None				24.9362	24.824	0.15871							TRUE	5.36849	TRUE	3	15	1	85.3149				N	N
G4	26_L3_2	Primer4 300/300	UNKNOWN	SYBR	None				24.7117	24.824	0.15871							TRUE	5.36849	TRUE	3	14	1	85.3149				N	N
G5	26_L3_3	Primer4 300/300	UNKNOWN	SYBR	None				22.9927	23.0147	0.0311496							TRUE	5.36849	TRUE	3	12	1	85.5634				N	N
G6	26_L3_3	Primer4 300/300	UNKNOWN	SYBR	None				23.0367	23.0147	0.0311496							TRUE	5.36849	TRUE	3	12	1	85.3152				N	N
G7	18_L3_1	Primer4 300/300	UNKNOWN	SYBR	None				24.4299	24.5092	0.112152							TRUE	5.36849	TRUE	3	15	1	85.5669				N	N
G8	18_L3_1	Primer4 300/300	UNKNOWN	SYBR	None				24.5885	24.5092	0.112152							TRUE	5.36849	TRUE	3	14	1	85.5669				N	N
G9	18_L3_2	Primer4 300/300	UNKNOWN	SYBR	None				24.2147	24.1372	0.109624							TRUE	5.36849	TRUE	3	14	1	85.3188				N	N
G10	18_L3_2	Primer4 300/300	UNKNOWN	SYBR	None				24.0596	24.1372	0.109624							TRUE	5.36849	TRUE	3	13	1	85.3188				N	N
G11	18_L3_3	Primer4 300/300	UNKNOWN	SYBR	None				23.1225	23.1214	0.00161035							TRUE	5.36849	TRUE	3	12	1	85.5656				N	N
G12	18_L3_3	Primer4 300/300	UNKNOWN	SYBR	None				23.1203	23.1214	0.00161035							TRUE	5.36849	TRUE	3	11	1	85.5656				N	N
H1		Primer4 300/300	NTC	SYBR	None				Undetermined									TRUE	5.36849	TRUE	3	39	1	62.2368				N	N
H2		Primer4 300/300	NTC	SYBR	None				Undetermined									TRUE	5.36849	TRUE	3	39	1	62.2368	76.8812			N	Y
H3		Primer4 300/300	NTC	SYBR	None				Undetermined									TRUE	5.36849	TRUE	3	11	1	62.236	77.6219			N	Y
Analysis Type	Singleplex
Endogenous Control	Primer4 300/300
RQ Min/Max Confidence Level	95.0
Reference Sample	26_female_1

## Sheet: Results Primerpair 5
Block Type	96well
Chemistry	SYBR_GREEN
Experiment File Name	E:\Gant Primer 5.eds
Experiment Run End Time	Not Started
Instrument Type	steponeplus
Passive Reference	ROX
Well	Sample Name	Target Name	Task	Reporter	Quencher	RQ	RQ Min	RQ Max	Cт	Cт Mean	Cт SD	ΔCт	ΔCт Mean	ΔCт SE	HK Control ΔCт Mean	HK Control ΔCт SE	ΔΔCт	Automatic Ct Threshold	Ct Threshold	Automatic Baseline	Baseline Start	Baseline End	Efficiency	Tm1	Tm2	Tm3	Comments	HIGHSD	MTP
A1	26_female_1	Primer5 300/300	UNKNOWN	SYBR	None				29.523	28.6763	1.19749							TRUE	1.18166	TRUE	3	21	1	84.3233				Y	N
A2	26_female_1	Primer5 300/300	UNKNOWN	SYBR	None				27.8295	28.6763	1.19749							TRUE	1.18166	TRUE	3	20	1	84.3233				Y	N
A3	26_female_2	Primer5 300/300	UNKNOWN	SYBR	None				28.6595	28.2999	0.508474							TRUE	1.18166	TRUE	3	21	1	83.5822				Y	N
A4	26_female_2	Primer5 300/300	UNKNOWN	SYBR	None				27.9404	28.2999	0.508474							TRUE	1.18166	TRUE	3	20	1	83.5822				Y	N
A5	26_female_3	Primer5 300/300	UNKNOWN	SYBR	None				26.807	27.1044	0.420551							TRUE	1.18166	TRUE	3	19	1	84.0769				N	N
A6	26_female_3	Primer5 300/300	UNKNOWN	SYBR	None				27.4018	27.1044	0.420551							TRUE	1.18166	TRUE	3	20	1	83.8288				N	N
A7	18_female_1	Primer5 300/300	UNKNOWN	SYBR	None				28.2139	28.2067	0.0102312							TRUE	1.18166	TRUE	3	21	1	84.0747				N	N
A8	18_female_1	Primer5 300/300	UNKNOWN	SYBR	None				28.1994	28.2067	0.0102312							TRUE	1.18166	TRUE	3	20	1	84.0747				N	N
A9	18_female_2	Primer5 300/300	UNKNOWN	SYBR	None				27.8182	28.1122	0.415784							TRUE	1.18166	TRUE	3	21	1	83.581				N	N
A10	18_female_2	Primer5 300/300	UNKNOWN	SYBR	None				28.4062	28.1122	0.415784							TRUE	1.18166	TRUE	3	21	1	83.581				N	N
A11	18_female_3	Primer5 300/300	UNKNOWN	SYBR	None				28.1424	28.2681	0.177765							TRUE	1.18166	TRUE	3	21	1	83.8287				N	N
A12	18_female_3	Primer5 300/300	UNKNOWN	SYBR	None				28.3938	28.2681	0.177765							TRUE	1.18166	TRUE	3	21	1	84.0769				N	N
B1	26_male_1	Primer5 300/300	UNKNOWN	SYBR	None				27.9625	28.0779	0.163269							TRUE	1.18166	TRUE	3	21	1	84.3233				N	N
B2	26_male_1	Primer5 300/300	UNKNOWN	SYBR	None				28.1934	28.0779	0.163269							TRUE	1.18166	TRUE	3	20	1	84.075	77.3732			N	Y
B3	26_male_2	Primer5 300/300	UNKNOWN	SYBR	None				27.2336	27.3808	0.208253							TRUE	1.18166	TRUE	3	20	1	84.3269				N	N
B4	26_male_2	Primer5 300/300	UNKNOWN	SYBR	None				27.5281	27.3808	0.208253							TRUE	1.18166	TRUE	3	20	1	84.0787				N	N
B5	26_male_3	Primer5 300/300	UNKNOWN	SYBR	None				27.0513	26.8637	0.265388							TRUE	1.18166	TRUE	3	19	1	83.8288				N	N
B6	26_male_3	Primer5 300/300	UNKNOWN	SYBR	None				26.676	26.8637	0.265388							TRUE	1.18166	TRUE	3	19	1	83.8288				N	N
B7	18_male_1	Primer5 300/300	UNKNOWN	SYBR	None				30.5845	30.2209	0.514309							TRUE	1.18166	TRUE	3	23	1	83.8265				Y	N
B8	18_male_1	Primer5 300/300	UNKNOWN	SYBR	None				29.8572	30.2209	0.514309							TRUE	1.18166	TRUE	3	23	1	83.8265				Y	N
B9	18_male_2	Primer5 300/300	UNKNOWN	SYBR	None				29.5243	29.8667	0.484195							TRUE	1.18166	TRUE	3	23	1	83.581				N	N
B10	18_male_2	Primer5 300/300	UNKNOWN	SYBR	None				30.2091	29.8667	0.484195							TRUE	1.18166	TRUE	3	23	1	83.581				N	N
B11	18_male_3	Primer5 300/300	UNKNOWN	SYBR	None				27.2107	27.2781	0.0953031							TRUE	1.18166	TRUE	3	20	1	83.3323				N	N
B12	18_male_3	Primer5 300/300	UNKNOWN	SYBR	None				27.3455	27.2781	0.0953031							TRUE	1.18166	TRUE	3	20	1	83.5805				N	N
C1	26_L3_1	Primer5 300/300	UNKNOWN	SYBR	None				36.2381	36.642	0.571301							TRUE	1.18166	TRUE	3	29	1	83.8268				Y	N
C2	26_L3_1	Primer5 300/300	UNKNOWN	SYBR	None				37.046	36.642	0.571301							TRUE	1.18166	TRUE	3	30	1	84.075				Y	N
C3	26_L3_2	Primer5 300/300	UNKNOWN	SYBR	None				27.2693	27.1077	0.22842							TRUE	1.18166	TRUE	3	20	1	84.0787				N	N
C4	26_L3_2	Primer5 300/300	UNKNOWN	SYBR	None				26.9462	27.1077	0.22842							TRUE	1.18166	TRUE	3	19	1	84.0787				N	N
C5	26_L3_3	Primer5 300/300	UNKNOWN	SYBR	None				26.9316	27.0665	0.190786							TRUE	1.18166	TRUE	3	19	1	84.0769				N	N
C6	26_L3_3	Primer5 300/300	UNKNOWN	SYBR	None				27.2014	27.0665	0.190786							TRUE	1.18166	TRUE	3	20	1	83.8288				N	N
C7	18_L3_1	Primer5 300/300	UNKNOWN	SYBR	None				26.2866	26.1212	0.233971							TRUE	1.18166	TRUE	3	19	1	83.5783				N	N
C8	18_L3_1	Primer5 300/300	UNKNOWN	SYBR	None				25.9557	26.1212	0.233971							TRUE	1.18166	TRUE	3	19	1	83.5783				N	N
C9	18_L3_2	Primer5 300/300	UNKNOWN	SYBR	None				35.4858	35.4554	0.042948							TRUE	1.18166	TRUE	3	27	1	83.581				N	N
C10	18_L3_2	Primer5 300/300	UNKNOWN	SYBR	None				35.4251	35.4554	0.042948							TRUE	1.18166	TRUE	3	27	1	83.581				N	N
C11	18_L3_3	Primer5 300/300	UNKNOWN	SYBR	None				26.8734	26.9084	0.0495539							TRUE	1.18166	TRUE	3	20	1	83.3323				N	N
C12	18_L3_3	Primer5 300/300	UNKNOWN	SYBR	None				26.9435	26.9084	0.0495539							TRUE	1.18166	TRUE	3	19	1	83.3323				N	N
D1		Primer5 300/300	NTC	SYBR	None				Undetermined									TRUE	1.18166	TRUE	3	39	1	62.2319				N	N
D2		Primer5 300/300	NTC	SYBR	None				Undetermined									TRUE	1.18166	TRUE	3	39	1	62.2319				N	N
D3		Primer5 300/300	NTC	SYBR	None				Undetermined									TRUE	1.18166	TRUE	3	39	1	62.2357				N	N
Analysis Type	Singleplex
Endogenous Control	Primer5 300/300
RQ Min/Max Confidence Level	95.0
Reference Sample	26_female_1

## Sheet: Results (RpL32 vs Primer2)
undetermined has been transformed to Cт 40
			Cт	Cт Mean				Cт	Cт Mean	ΔCт				Cт	Cт Mean				Cт	Cт Mean	ΔCт		ΔΔCт	2^-ΔΔCт
	26_female_1	RpL32	21.0194	21.1124		26_female_1	Primer2 300/300	27.6617	27.4883	6.3759		18_female_1	RpL32	20.951	20.953		18_female_1	Primer2 300/300	27.1567	27.1018	6.1488		-0.2271	1.17048
	26_female_1	RpL32	21.2053	21.1124		26_female_1	Primer2 300/300	27.3149	27.4883	6.3759		18_female_1	RpL32	20.955	20.953		18_female_1	Primer2 300/300	27.0469	27.1018	6.1488		-0.2271	1.17048
	26_female_2	RpL32	20.5807	20.7567		26_female_2	Primer2 300/300	27.6439	27.7735	7.01682		18_female_2	RpL32	20.982	21.061		18_female_2	Primer2 300/300	27.4122	27.5606	6.49958		-0.517237	1.43121
	26_female_2	RpL32	20.9328	20.7567		26_female_2	Primer2 300/300	27.9032	27.7735	7.01682		18_female_2	RpL32	21.1401	21.061		18_female_2	Primer2 300/300	27.7091	27.5606	6.49958		-0.517237	1.43121
	26_female_3	RpL32	20.7345	20.8298		26_female_3	Primer2 300/300	28.2649	28.2724	7.44265		18_female_3	RpL32	20.885	20.9108		18_female_3	Primer2 300/300	27.7211	27.6171	6.70633		-0.736317	1.66592
	26_female_3	RpL32	20.9251	20.8298		26_female_3	Primer2 300/300	28.28	28.2724	7.44265		18_female_3	RpL32	20.9365	20.9108		18_female_3	Primer2 300/300	27.513	27.6171	6.70633		-0.736317	1.66592
	26_male_1	RpL32	21.5911	21.59		26_male_1	Primer2 300/300	27.2821	27.1995	5.60952		18_male_1	RpL32	21.734	21.8246		18_male_1	Primer2 300/300	27.815	27.8065	5.9819		0.372377	0.772508
	26_male_1	RpL32	21.589	21.59		26_male_1	Primer2 300/300	27.117	27.1995	5.60952		18_male_1	RpL32	21.9152	21.8246		18_male_1	Primer2 300/300	27.7979	27.8065	5.9819		0.372377	0.772508
	26_male_2	RpL32	21.849	21.7075		26_male_2	Primer2 300/300	27.3071	27.3954	5.68786		18_male_2	RpL32	21.3768	21.5006		18_male_2	Primer2 300/300	27.6815	27.7168	6.21618		0.528313	0.693365
	26_male_2	RpL32	21.566	21.7075		26_male_2	Primer2 300/300	27.4836	27.3954	5.68786		18_male_2	RpL32	21.6244	21.5006		18_male_2	Primer2 300/300	27.7521	27.7168	6.21618		0.528313	0.693365
	26_male_3	RpL32	21.3516	21.4263		26_male_3	Primer2 300/300	26.9675	26.9957	5.56936		18_male_3	RpL32	21.269	21.4185		18_male_3	Primer2 300/300	27.7326	27.6809	6.26241		0.69305	0.618545
	26_male_3	RpL32	21.501	21.4263		26_male_3	Primer2 300/300	27.0238	26.9957	5.56936		18_male_3	RpL32	21.568	21.4185		18_male_3	Primer2 300/300	27.6291	27.6809	6.26241		0.69305	0.618545
	26_L3_1	RpL32	20.9598	20.9706		26_L3_1	Primer2 300/300	27.0973	27.0821	6.1115		18_L3_1	RpL32	20.8102	20.9286		18_L3_1	Primer2 300/300	26.5908	26.6499	5.72134		-0.390158	1.31054
	26_L3_1	RpL32	20.9814	20.9706		26_L3_1	Primer2 300/300	27.0669	27.0821	6.1115		18_L3_1	RpL32	21.0469	20.9286		18_L3_1	Primer2 300/300	26.7091	26.6499	5.72134		-0.390158	1.31054
	26_L3_2	RpL32	21.3665	21.3723		26_L3_2	Primer2 300/300	26.9443	26.8608	5.48847		18_L3_2	RpL32	20.7192	20.8091		18_L3_2	Primer2 300/300	26.713	26.5936	5.78448		0.296017	0.814498
	26_L3_2	RpL32	21.3782	21.3723		26_L3_2	Primer2 300/300	26.7774	26.8608	5.48847		18_L3_2	RpL32	20.899	20.8091		18_L3_2	Primer2 300/300	26.4741	26.5936	5.78448		0.296017	0.814498
	26_L3_3	RpL32	20.7221	20.8629		26_L3_3	Primer2 300/300	26.3063	26.337	5.47416		18_L3_3	RpL32	21.512	21.2396		18_L3_3	Primer2 300/300	26.3508	26.392	5.15241		-0.321751	1.24985
	26_L3_3	RpL32	21.0037	20.8629		26_L3_3	Primer2 300/300	26.3678	26.337	5.47416		18_L3_3	RpL32	20.9671	21.2396		18_L3_3	Primer2 300/300	26.4332	26.392	5.15241		-0.321751	1.24985
												female	male	L3
												1.17048	0.772508	1.31054
												1.43121	0.693365	0.814498
												1.66592	0.618545	1.24985
												female	male	L3				female	male	L3
												1.17048	0.772508	1.31054				1.42254	0.694806	1.12496
												1.43121	0.693365	0.814498
												1.66592	0.618545	1.24985
												1.42254	0.694806	1.12496

## Sheet: Results (RpL32 vs Primer3)
undetermined has been transformed to Cт 40
			Cт	Cт Mean				Cт	Cт Mean	ΔCт				Cт	Cт Mean				Cт	Cт Mean	ΔCт		ΔΔCт	2^-ΔΔCт
	26_female_1	RpL32	21.0194	21.1124		26_female_1	Primer3 300/300	26.3869	26.4089	5.29654		18_female_1	RpL32	20.951	20.953		18_female_1	Primer3 300/300	26.382	26.4779	5.52485		0.228308	0.853636
	26_female_1	RpL32	21.2053	21.1124		26_female_1	Primer3 300/300	26.431	26.4089	5.29654		18_female_1	RpL32	20.955	20.953		18_female_1	Primer3 300/300	26.5737	26.4779	5.52485		0.228308	0.853636
	26_female_2	RpL32	20.5807	20.7567		26_female_2	Primer3 300/300	25.8977	26.0202	5.26343		18_female_2	RpL32	20.982	21.061		18_female_2	Primer3 300/300	26.3296	26.4254	5.3644		0.100971	0.932405
	26_female_2	RpL32	20.9328	20.7567		26_female_2	Primer3 300/300	26.1426	26.0202	5.26343		18_female_2	RpL32	21.1401	21.061		18_female_2	Primer3 300/300	26.5213	26.4254	5.3644		0.100971	0.932405
	26_female_3	RpL32	20.7345	20.8298		26_female_3	Primer3 300/300	28.0953	27.9052	7.07538		18_female_3	RpL32	20.885	20.9108		18_female_3	Primer3 300/300	26.0354	26.174	5.26329		-1.8121	3.51152
	26_female_3	RpL32	20.9251	20.8298		26_female_3	Primer3 300/300	27.7151	27.9052	7.07538		18_female_3	RpL32	20.9365	20.9108		18_female_3	Primer3 300/300	26.3127	26.174	5.26329		-1.8121	3.51152
	26_male_1	RpL32	21.5911	21.59		26_male_1	Primer3 300/300	26.0397	25.6361	4.04605		18_male_1	RpL32	21.734	21.8246		18_male_1	Primer3 300/300	26.7626	26.6567	4.83215		0.786097	0.579911
	26_male_1	RpL32	21.589	21.59		26_male_1	Primer3 300/300	25.2325	25.6361	4.04605		18_male_1	RpL32	21.9152	21.8246		18_male_1	Primer3 300/300	26.5509	26.6567	4.83215		0.786097	0.579911
	26_male_2	RpL32	21.849	21.7075		26_male_2	Primer3 300/300	25.5678	25.7405	4.03301		18_male_2	RpL32	21.3768	21.5006		18_male_2	Primer3 300/300	26.5082	26.4703	4.96967		0.936657	0.522442
	26_male_2	RpL32	21.566	21.7075		26_male_2	Primer3 300/300	25.9132	25.7405	4.03301		18_male_2	RpL32	21.6244	21.5006		18_male_2	Primer3 300/300	26.4323	26.4703	4.96967		0.936657	0.522442
	26_male_3	RpL32	21.3516	21.4263		26_male_3	Primer3 300/300	25.3012	25.3164	3.89006		18_male_3	RpL32	21.269	21.4185		18_male_3	Primer3 300/300	27.0734	27.1658	5.74733		1.85727	0.275999
	26_male_3	RpL32	21.501	21.4263		26_male_3	Primer3 300/300	25.3316	25.3164	3.89006		18_male_3	RpL32	21.568	21.4185		18_male_3	Primer3 300/300	27.2581	27.1658	5.74733		1.85727	0.275999
	26_L3_1	RpL32	20.9598	20.9706		26_L3_1	Primer3 300/300	28.8343	28.7109	7.74034		18_L3_1	RpL32	20.8102	20.9286		18_L3_1	Primer3 300/300	27.6399	27.7496	6.82103		-0.919308	1.89121
	26_L3_1	RpL32	20.9814	20.9706		26_L3_1	Primer3 300/300	28.5876	28.7109	7.74034		18_L3_1	RpL32	21.0469	20.9286		18_L3_1	Primer3 300/300	27.8593	27.7496	6.82103		-0.919308	1.89121
	26_L3_2	RpL32	21.3665	21.3723		26_L3_2	Primer3 300/300	27.1337	27.1952	5.82288		18_L3_2	RpL32	20.7192	20.8091		18_L3_2	Primer3 300/300	27.4107	27.5192	6.7101		0.887217	0.540656
	26_L3_2	RpL32	21.3782	21.3723		26_L3_2	Primer3 300/300	27.2568	27.1952	5.82288		18_L3_2	RpL32	20.899	20.8091		18_L3_2	Primer3 300/300	27.6276	27.5192	6.7101		0.887217	0.540656
	26_L3_3	RpL32	20.7221	20.8629		26_L3_3	Primer3 300/300	27.6425	27.7809	6.91799		18_L3_3	RpL32	21.512	21.2396		18_L3_3	Primer3 300/300	28.0293	27.9955	6.7559		-0.162096	1.11891
	26_L3_3	RpL32	21.0037	20.8629		26_L3_3	Primer3 300/300	27.9193	27.7809	6.91799		18_L3_3	RpL32	20.9671	21.2396		18_L3_3	Primer3 300/300	27.9616	27.9955	6.7559		-0.162096	1.11891
												female	male	L3
												0.853636	0.579911	1.89121
												0.932405	0.522442	0.540656
												3.51152	0.275999	1.11891
												female	male	L3				female	male	L3
												0.853636	0.579911	1.89121				1.76586	0.459451	1.18359
												0.932405	0.522442	0.540656
												3.51152	0.275999	1.11891
												1.76586	0.459451	1.18359

## Sheet: Results (RpL32 vs Primer4)
undetermined has been transformed to Cт 40
			Cт	Cт Mean				Cт	Cт Mean	ΔCт				Cт	Cт Mean				Cт	Cт Mean	ΔCт		ΔΔCт	2^-ΔΔCт
	26_female_1	RpL32	21.0194	21.1124		26_female_1	Primer4 300/300	27.7638	27.7382	6.62581		18_female_1	RpL32	20.951	20.953		18_female_1	Primer4 300/300	28.3144	28.2592	7.30621		0.680397	0.623994
	26_female_1	RpL32	21.2053	21.1124		26_female_1	Primer4 300/300	27.7126	27.7382	6.62581		18_female_1	RpL32	20.955	20.953		18_female_1	Primer4 300/300	28.204	28.2592	7.30621		0.680397	0.623994
	26_female_2	RpL32	20.5807	20.7567		26_female_2	Primer4 300/300	27.3489	27.5172	6.76048		18_female_2	RpL32	20.982	21.061		18_female_2	Primer4 300/300	27.7848	27.7856	6.72458		-0.0358944	1.02519
	26_female_2	RpL32	20.9328	20.7567		26_female_2	Primer4 300/300	27.6855	27.5172	6.76048		18_female_2	RpL32	21.1401	21.061		18_female_2	Primer4 300/300	27.7865	27.7856	6.72458		-0.0358944	1.02519
	26_female_3	RpL32	20.7345	20.8298		26_female_3	Primer4 300/300	27.5579	27.5515	6.72171		18_female_3	RpL32	20.885	20.9108		18_female_3	Primer4 300/300	27.3481	27.2464	6.33564		-0.386066	1.30683
	26_female_3	RpL32	20.9251	20.8298		26_female_3	Primer4 300/300	27.5451	27.5515	6.72171		18_female_3	RpL32	20.9365	20.9108		18_female_3	Primer4 300/300	27.1447	27.2464	6.33564		-0.386066	1.30683
	26_male_1	RpL32	21.5911	21.59		26_male_1	Primer4 300/300	27.7169	27.7213	6.13131		18_male_1	RpL32	21.734	21.8246		18_male_1	Primer4 300/300	27.9225	28.0493	6.22472		0.0934162	0.937301
	26_male_1	RpL32	21.589	21.59		26_male_1	Primer4 300/300	27.7258	27.7213	6.13131		18_male_1	RpL32	21.9152	21.8246		18_male_1	Primer4 300/300	28.1761	28.0493	6.22472		0.0934162	0.937301
	26_male_2	RpL32	21.849	21.7075		26_male_2	Primer4 300/300	26.9624	26.9563	5.24884		18_male_2	RpL32	21.3768	21.5006		18_male_2	Primer4 300/300	30.4325	30.4319	8.93133		3.68249	0.0778863
	26_male_2	RpL32	21.566	21.7075		26_male_2	Primer4 300/300	26.9503	26.9563	5.24884		18_male_2	RpL32	21.6244	21.5006		18_male_2	Primer4 300/300	30.4313	30.4319	8.93133		3.68249	0.0778863
	26_male_3	RpL32	21.3516	21.4263		26_male_3	Primer4 300/300	28.5684	28.6078	7.18151		18_male_3	RpL32	21.269	21.4185		18_male_3	Primer4 300/300	29.249	29.206	7.78755		0.606039	0.656998
	26_male_3	RpL32	21.501	21.4263		26_male_3	Primer4 300/300	28.6472	28.6078	7.18151		18_male_3	RpL32	21.568	21.4185		18_male_3	Primer4 300/300	29.163	29.206	7.78755		0.606039	0.656998
	26_L3_1	RpL32	20.9598	20.9706		26_L3_1	Primer4 300/300	23.7469	23.7863	2.81569		18_L3_1	RpL32	20.8102	20.9286		18_L3_1	Primer4 300/300	24.4299	24.5092	3.5806		0.764908	0.588491
	26_L3_1	RpL32	20.9814	20.9706		26_L3_1	Primer4 300/300	23.8256	23.7863	2.81569		18_L3_1	RpL32	21.0469	20.9286		18_L3_1	Primer4 300/300	24.5885	24.5092	3.5806		0.764908	0.588491
	26_L3_2	RpL32	21.3665	21.3723		26_L3_2	Primer4 300/300	24.9362	24.824	3.45162		18_L3_2	RpL32	20.7192	20.8091		18_L3_2	Primer4 300/300	24.2147	24.1372	3.32808		-0.123541	1.08941
	26_L3_2	RpL32	21.3782	21.3723		26_L3_2	Primer4 300/300	24.7117	24.824	3.45162		18_L3_2	RpL32	20.899	20.8091		18_L3_2	Primer4 300/300	24.0596	24.1372	3.32808		-0.123541	1.08941
	26_L3_3	RpL32	20.7221	20.8629		26_L3_3	Primer4 300/300	22.9927	23.0147	2.15185		18_L3_3	RpL32	21.512	21.2396		18_L3_3	Primer4 300/300	23.1225	23.1214	1.88182		-0.270029	1.20583
	26_L3_3	RpL32	21.0037	20.8629		26_L3_3	Primer4 300/300	23.0367	23.0147	2.15185		18_L3_3	RpL32	20.9671	21.2396		18_L3_3	Primer4 300/300	23.1203	23.1214	1.88182		-0.270029	1.20583
												female	male	L3
												0.623994	0.937301	0.588491
												1.02519	0.0778863	1.08941
												1.30683	0.656998	1.20583
												female	male	L3				female	male	L3
												0.623994	0.937301	0.588491				0.985337	0.557395	0.961243
												1.02519	0.0778863	1.08941
												1.30683	0.656998	1.20583
												0.985337	0.557395	0.961243

## Sheet: Results (RpL32 vs Primer5)
undetermined has been transformed to Cт 40
			Cт	Cт Mean				Cт	Cт Mean	ΔCт				Cт	Cт Mean				Cт	Cт Mean	ΔCт		ΔΔCт	2^-ΔΔCт
	26_female_1	RpL32	21.0194	21.1124		26_female_1	Primer5 300/300	29.523	28.6763	7.56389		18_female_1	RpL32	20.951	20.953		18_female_1	Primer5 300/300	28.2139	28.2067	7.25366		-0.310232	1.23991
	26_female_1	RpL32	21.2053	21.1124		26_female_1	Primer5 300/300	27.8295	28.6763	7.56389		18_female_1	RpL32	20.955	20.953		18_female_1	Primer5 300/300	28.1994	28.2067	7.25366		-0.310232	1.23991
	26_female_2	RpL32	20.5807	20.7567		26_female_2	Primer5 300/300	28.6595	28.2999	7.5432		18_female_2	RpL32	20.982	21.061		18_female_2	Primer5 300/300	27.8182	28.1122	7.05115		-0.492056	1.40645
	26_female_2	RpL32	20.9328	20.7567		26_female_2	Primer5 300/300	27.9404	28.2999	7.5432		18_female_2	RpL32	21.1401	21.061		18_female_2	Primer5 300/300	28.4062	28.1122	7.05115		-0.492056	1.40645
	26_female_3	RpL32	20.7345	20.8298		26_female_3	Primer5 300/300	26.807	27.1044	6.27458		18_female_3	RpL32	20.885	20.9108		18_female_3	Primer5 300/300	28.1424	28.2681	7.3574		1.08281	0.472107
	26_female_3	RpL32	20.9251	20.8298		26_female_3	Primer5 300/300	27.4018	27.1044	6.27458		18_female_3	RpL32	20.9365	20.9108		18_female_3	Primer5 300/300	28.3938	28.2681	7.3574		1.08281	0.472107
	26_male_1	RpL32	21.5911	21.59		26_male_1	Primer5 300/300	27.9625	28.0779	6.48788		18_male_1	RpL32	21.734	21.8246		18_male_1	Primer5 300/300	30.5845	30.2209	8.39628		1.9084	0.266387
	26_male_1	RpL32	21.589	21.59		26_male_1	Primer5 300/300	28.1934	28.0779	6.48788		18_male_1	RpL32	21.9152	21.8246		18_male_1	Primer5 300/300	29.8572	30.2209	8.39628		1.9084	0.266387
	26_male_2	RpL32	21.849	21.7075		26_male_2	Primer5 300/300	27.2336	27.3808	5.67334		18_male_2	RpL32	21.3768	21.5006		18_male_2	Primer5 300/300	29.5243	29.8667	8.36613		2.69279	0.154664
	26_male_2	RpL32	21.566	21.7075		26_male_2	Primer5 300/300	27.5281	27.3808	5.67334		18_male_2	RpL32	21.6244	21.5006		18_male_2	Primer5 300/300	30.2091	29.8667	8.36613		2.69279	0.154664
	26_male_3	RpL32	21.3516	21.4263		26_male_3	Primer5 300/300	27.0513	26.8637	5.43735		18_male_3	RpL32	21.269	21.4185		18_male_3	Primer5 300/300	27.2107	27.2781	5.85962		0.422276	0.746247
	26_male_3	RpL32	21.501	21.4263		26_male_3	Primer5 300/300	26.676	26.8637	5.43735		18_male_3	RpL32	21.568	21.4185		18_male_3	Primer5 300/300	27.3455	27.2781	5.85962		0.422276	0.746247
	26_L3_1	RpL32	20.9598	20.9706		26_L3_1	Primer5 300/300	36.2381	36.642	15.6715		18_L3_1	RpL32	20.8102	20.9286		18_L3_1	Primer5 300/300	26.2866	26.1212	5.19262		-10.4788	1427.08
	26_L3_1	RpL32	20.9814	20.9706		26_L3_1	Primer5 300/300	37.046	36.642	15.6715		18_L3_1	RpL32	21.0469	20.9286		18_L3_1	Primer5 300/300	25.9557	26.1212	5.19262		-10.4788	1427.08
	26_L3_2	RpL32	21.3665	21.3723		26_L3_2	Primer5 300/300	27.2693	27.1077	5.73539		18_L3_2	RpL32	20.7192	20.8091		18_L3_2	Primer5 300/300	35.4858	35.4554	14.6464		8.91098	0.00207743
	26_L3_2	RpL32	21.3782	21.3723		26_L3_2	Primer5 300/300	26.9462	27.1077	5.73539		18_L3_2	RpL32	20.899	20.8091		18_L3_2	Primer5 300/300	35.4251	35.4554	14.6464		8.91098	0.00207743
	26_L3_3	RpL32	20.7221	20.8629		26_L3_3	Primer5 300/300	26.9316	27.0665	6.20359		18_L3_3	RpL32	21.512	21.2396		18_L3_3	Primer5 300/300	26.8734	26.9084	5.66887		-0.534723	1.44866
	26_L3_3	RpL32	21.0037	20.8629		26_L3_3	Primer5 300/300	27.2014	27.0665	6.20359		18_L3_3	RpL32	20.9671	21.2396		18_L3_3	Primer5 300/300	26.9435	26.9084	5.66887		-0.534723	1.44866
												female	male	L3
												1.23991	0.266387	1427.08
												1.40645	0.154664	0.00207743
												0.472107	0.746247	1.44866
												female	male	L3				female	male	L3
												1.23991	0.266387	1427.08				1.03949	0.389099	476.175
												1.40645	0.154664	0.00207743
												0.472107	0.746247	1.44866
												1.03949	0.389099	476.175

## Sheet: Results (RpL32 vs Primer1) (2)
undetermined has been transformed to Cт 40
			Cт	Cт Mean				Cт	Cт Mean	ΔCт				Cт	Cт Mean				Cт	Cт Mean	ΔCт		ΔΔCт	2^-ΔΔCт
	26_larva	RpL32	22.9455	22.9412		26_larva	Primer 1 300/300	26.2835	25.8174	2.87617		26_larva	RpL32	22.9455	22.9412		26_larva	Primer 2 300/300	29.4558	29.275	6.33378		3.45761	0.0910238
	26_larva	RpL32	22.9369	22.9412		26_larva	Primer 1 300/300	25.3513	25.8174	2.87617		26_larva	RpL32	22.9369	22.9412		26_larva	Primer 2 300/300	29.0942	29.275	6.33378		3.45761	0.0910238
	26_larva	RpL32	22.5987	22.6488		26_larva	Primer 1 300/300	23.4956	23.5249	0.876095		26_larva	RpL32	22.5987	22.6488		26_larva	Primer 2 300/300	27.2584	27.3814	4.73257		3.85648	0.0690373
	26_larva	RpL32	22.6989	22.6488		26_larva	Primer 1 300/300	23.5542	23.5249	0.876095		26_larva	RpL32	22.6989	22.6488		26_larva	Primer 2 300/300	27.5044	27.3814	4.73257		3.85648	0.0690373
	26_larva	RpL32	22.604	22.5896		26_larva	Primer 1 300/300	23.8851	23.881	1.29142		26_larva	RpL32	22.604	22.5896		26_larva	Primer 2 300/300	27.7911	27.7054	5.11575		3.82432	0.0705934
	26_larva	RpL32	22.5752	22.5896		26_larva	Primer 1 300/300	23.877	23.881	1.29142		26_larva	RpL32	22.5752	22.5896		26_larva	Primer 2 300/300	27.6196	27.7054	5.11575		3.82432	0.0705934
Cathepsin L1
												larva
												0.0910238
												0.0690373
												0.0705934
												larva				larva
												0.0910238				0.0768848
												0.0690373
												0.0705934
												0.0768848

[truncated: 1 more sheets: Results]
